# Supplementary material for: Sociocognitive Functioning and Psychosocial Burden in Patients with Brain Tumors
Source: Cancers (Basel). 2022 Feb 1;14(3):767. doi: 10.3390/cancers14030767 (PMC8833643; doi:10.3390/cancers14030767)
Supplement: Supplementary file 1 [file cancers-14-00767-s001.zip]

Archive with 1 entries (1 files):
- cancers-1523418-supplementary.pdf
